# Supplementary material for: Discovery of Quinazolone Pyridiniums as Potential Broad-Spectrum Antibacterial Agents
Source: Molecules. 2025 Jan 9;30(2):243. doi: 10.3390/molecules30020243 (PMC11767251; doi:10.3390/molecules30020243)
Supplement: Supplementary file 1 [file molecules-30-00243-s001.zip]

Archive with 1 entries (1 files):
- molecules-3372373-supplementary.pdf
